# Supplementary material for: Simplified urine-based method to detect rifampin underexposure in adults with tuberculosis: a prospective diagnostic accuracy study
Source: Antimicrob Agents Chemother. 2023 Oct 25;67(11):e00932-23. doi: 10.1128/aac.00932-23 (PMC10648923; doi:10.1128/aac.00932-23)
Supplement: Supplemental file 2 [file aac.00932-23-s0002.xlsx]

## Sheet: Data
	Clinical and demographic characteristics										Serum rifampin levels										Urine rifampin levels (mg)					Clinical labs
ID	Age (years)	Sex	Weight (lbs)	Weight (kg)	Height (in)	BMI(kg/m2)	Creatinine clearance (CrCl)	Rif dose (mg)	Diabetes	HIV	Cmax	Tlast	AUClast	AUC0_24 (calculated)	C0_0	C1	C2	C4	C6	C8	0.4hr	4.8hr	0.8hr	8.24hr	0.24hr	alt_u_l	ast_u_l	total_bilirubin	glucose01	hemoglobin_a1c	est_avg_glucose	sodium	potassium	chloride	co2	bun	creatinine	glucose02	calcium	anion_gap	est_gfr	est_gfr_for_aa	color_urine	appearance	specific_gravity_urine	ph_urine	protein_urine	glucose_ua	ketone
302	78	Male	138	62.5957	69.5	285.699	67.3773	150	No	Negative	0.33	6	0.97	0.97	0	0	0	0.32	0.33	0	0	0	0	0	0	#N/A	35	#N/A	80	5.1	100	140	4	103	26	19	0.8	80	9.6	11	#N/A	#N/A	Yellow	Cloudy	1.015	6.5	Negative	Negative	Negative
154	59	Male	170	77.1107	69	357.068	123.928	600	No	Negative	1.59204	8	2.36445	2.36445	0	0	0	0	0.386205	1.59204	0	0	0	0	0	9	18	0.2	#N/A	5.5	#N/A	142	#N/A	98	22	10	0.7	#N/A	10	#N/A	#N/A	#N/A	Yellow	Clear	1.021	5.5	Negative	Negative	Negative
112	43	Male	156	70.7604	74	284.879	123.805	600	Yes	Negative	1.06	6	4.28205	6.31317	0	0.81	1.06	0.58	0.77	0	13.6009	8.89289	22.4938	0	22.4938	17	14	0.2	262	9.5	#N/A	135	5.2	94	21	16	0.77	262	9.9	#N/A	#N/A	#N/A	Yellow	Clear	1.023	6.5	Negative	3+	Negative
136	28	Female	159	72.1212	65	376.331	173.382	600	No	Negative	1.58	8	6.65124	9.72763	0	0	0.25	1.58	1.26	0.67	0	13.2546	13.2546	3.02105	16.2756	14	19	0.3	49	5.5	#N/A	141	4.4	101	22	9	0.55	49	9.2	#N/A	128	148	Yellow	Clear	1.023	5.5	Negative	Negative	Negative
111	54	Female	125	56.699	68	270.329	89.9457	600	Yes	Negative	2.34	8	10.0133	11.5662	0	0.39	0.93	1.77	2.34	0.48	3.86489	23.4113	27.2762	5.94134	33.2176	37	22	0.2	338	12.2	#N/A	136	4.2	95	26	9	0.64	338	9.6	#N/A	101	117	Yellow	Clear	1.03	6	Trace	Negative	Negative
106	55	Male	217	98.4295	69	455.787	161.391	600	Yes	Negative	2.72	8	14.8304	16.7525	0	2.72	1.91	2.42	2.04	0.63	16.2	22.2827	38.4827	13.0858	51.5685	21	17	0.3	136	10.6	#N/A	139	4.6	99	18	19	0.72	136	9.3	#N/A	105	121	Yellow	Clear	1.021	5	Negative	Negative	Negative
314	69	Male	125	56.699	67	278.458	69.8894	450	Yes	Negative	6.15	8	17.284	19.274	6.15	4.59	3.13	1.51	0.87	0.53	0	0	0	66.6551	66.6551	23	25	0.6	63	7.3	163	137	4.2	103	26	17	0.8	63	8.5	8	#N/A	#N/A	Dark Yellow	Clear	1.014	6	Negative	3+	Negative
239	38	Female	196	88.9041	67	436.623	159.784	600	No	Negative	5.86	8	18.1225	19.6901	0	5.86	3.59	2.23	1.13	0.55	0	21.5446	21.5446	0	21.5446	20	24	0.2	104	5.6	#N/A	141	4.2	103	21	7	0.67	104	9.6	#N/A	115	#N/A	Yellow	Clear	1.029	5.5	1+	Negative	Moderate
169	33	Male	440	199.581	68	951.557	255.689	600	Yes	Negative	4.62907	8	18.3219	20.0179	0	4.62907	4.49486	2.40615	0.997046	0.598598	16.1333	0	16.1333	0	16.1333	44	19	1	441	8.9	#N/A	134	4.5	98	18	19	1.16	441	9.9	#N/A	82	95	Yellow	Clear	1.03	5.5	Trace	3+	Negative
146	61	Male	169	76.6571	69	354.967	101.337	600	No	Negative	6.25	8	19.1883	21.2434	0	0	0.84	6.25	2.63	0.96	5.27917	23.0518	28.331	1.65926	29.9903	20	27	0.5	98	6.4	#N/A	139	4.6	100	27	8	0.83	98	9.5	#N/A	95	110	Yellow	Clear	1.021	6.5	Negative	Negative	Negative
316	31	Male	126.8	57.5155	65.6	294.653	108.84	600	No	Negative	5.57	8	20.2687	21.3771	0	1.62	5.57	4.12	1.13	0.56	0	0	0	0	0	15	24	6.9	86	5	97	138	4	103	25	10	0.8	86	9	10	121	#N/A	Colorless	Clear	1.004	5.5	Negative	Normal	Negative
128	80	Male	102	46.2664	64	249.023	65.348	450	Yes	Negative	3.4	8	17.7866	22.0518	0	0.51	2.98	3.4	2.54	1.15	7.53684	25.3351	32.8719	2.21756	35.0895	39	42	0.5	89	7	#N/A	139	5.4	97	24	14	0.59	89	9.3	#N/A	96	111	Yellow	Clear	1.017	7	Negative	Negative	Negative
109	22	Female	114	51.7095	61	306.369	105.933	600	No	Negative	3.68	8	19.5626	22.894	0.45	1.64	2.93	3.68	2.6	1.04	13.3664	14.3769	27.7434	4.18127	31.9247	15	19	0.4	69	5.6	#N/A	141	4.6	100	26	5	0.68	69	9.5	#N/A	125	144	Yellow	Clear	1.019	5.5	Negative	Negative	Negative
118	46	Male	133	60.3278	69	279.353	133.494	600	Yes	Negative	6.25	8	21.9809	23.9939	0	0.87	6.25	3.72	2.05	0.78	16.2905	19.0218	35.3123	5.15972	40.472	21	12	0.2	24	13.5	#N/A	136	4.4	98	24	13	0.59	24	9	#N/A	121	140	Yellow	Clear	1.03	5.5	Negative	3+	Trace
107	50	Male	198.5	90.0381	70	405.102	160.782	600	No	Negative	5.27	8	23.2623	26.3122	0	2.47	3.28	5.27	2.35	1.16	23.0052	17.234	40.2393	14.2603	54.4996	12	36	0.3	77	6.1	#N/A	141	4	100	25	8	0.7	77	9.3	#N/A	103	119	Yellow	Clear	1.013	6	Negative	Negative	Negative
178	35	Male	138	62.5957	64	336.914	#N/A	600	No	Negative	2.92965	8	11.8305	26.6739	0	0	0	1.87871	2.92965	2.24421	0	16.6356	16.6356	4.18265	20.8183	19	12	0.2	#N/A	#N/A	#N/A	#N/A	#N/A	#N/A	#N/A	#N/A	#N/A	#N/A	#N/A	#N/A	#N/A	#N/A	#N/A	#N/A	#N/A	#N/A	#N/A	#N/A	#N/A
195	56	Female	99	44.9056	60	275	90.8804	600	No	Negative	6.7	6	21.3459	27.7242	0	0.39	1.96	6.7	4.73	0	0	13.5262	13.5262	0	13.5262	21	50	0.4	78	5.5	#N/A	140	3.7	104	25	9	0.49	78	8.9	#N/A	109	126	Yellow	Clear	1.018	5.5	Negative	Negative	Negative
157	60	Male	110	49.8952	59	316.001	85.2908	600	No	Negative	6.98962	8	28.7241	30.4341	0	6.80808	6.98962	3.72885	2.00363	0.705299	34.8357	2.63756	37.4732	0	37.4732	79	33	0.3	98	5.5	#N/A	140	4.7	104	23	14	0.65	98	9	#N/A	#N/A	#N/A	Yellow	Clear	1	5	Negative	Negative	Negative
200	32	Male	249	112.945	70	508.163	260.641	600	No	Negative	5.19	8	23.0019	30.6633	0	0.34	2.25	5.19	3.63	1.92	10.0158	24.1032	34.119	0	34.119	10	11	0.3	124	6.2	#N/A	140	4.5	98	29	6	0.65	124	9.5	#N/A	129	149	Yellow	Clear	1.007	6	Negative	Negative	Negative
310	42	Female	131.2	59.5113	62	341.311	125.184	600	No	Negative	13.19	8	31.0434	31.9462	0	13.19	7.02	3.22	0.89	0.45	0	0	0	0	0	17	27	0.2	87	#N/A	#N/A	139	4.4	102	#N/A	17	0.55	87	9.5	#N/A	116	134	Yellow	Ex. Turbid	1.024	6	Trace	Normal	Negative
114	21	Male	162	73.482	73	303.997	157.726	600	No	Negative	9.61	8	30.2059	32.0625	0	9.61	6.48	3.87	1.57	0.76	40.9699	57.6644	98.6343	0	98.6343	13	23	0.3	54	5.5	#N/A	141	4.8	100	24	12	0.77	54	9.2	#N/A	130	150	Yellow	Clear	1.025	5.5	Negative	Negative	Negative
194	44	Male	165	74.8427	70	336.735	87.5353	600	No	Negative	5.72	8	24.7172	32.875	0	1.01	2.36	5.72	3.47	2.09	0	15.3973	15.3973	0	15.3973	44	33	0.8	90	4.6	#N/A	140	4.3	101	29	16	1.14	90	10.2	#N/A	78	90	Yellow	Clear	1.02	6	Negative	Negative	Negative
233	52	Male	157	71.214	66	360.422	135.999	600	No	Negative	12.85	8	33.2894	34.3823	0	12.85	7.96	3.45	1.19	0.52	11.0096	10.9812	21.9908	0	21.9908	18	19	0.7	#N/A	5.5	#N/A	139	#N/A	100	24	14	0.64	#N/A	9.1	#N/A	113	130	Yellow	Clear	1.03	6	Trace	Negative	Negative
145	34	Male	152	68.946	67	338.605	94.8634	600	No	Negative	7.22	8	28.3405	35.4453	0	1.05	2.17	7.22	3.97	2.16	5.425	29.9167	35.3417	2.16382	37.5056	60	30	0.5	58	5	#N/A	142	4.6	101	26	12	1.07	58	9.7	#N/A	90	104	Yellow	Clear	1.019	5.5	Negative	Negative	Negative
101	58	Male	169	76.6571	69	354.967	106.468	300	Yes	Negative	12.32	8	34.9918	36.3571	0	12.32	7.76	3.87	1.88	0.62	36.6769	0.0299674	36.7068	16.9584	53.6652	32	15	0.2	96	8.5	#N/A	141	4	95	21	13	0.82	96	9.7	#N/A	97	113	-	-	#N/A	#N/A	-	-	-
185	29	Male	151	68.4924	69	317.16	124.226	600	No	Negative	12.1465	8	34.9531	38.0773	0	12.1465	8.82849	3.07288	1.88745	0.932521	43.4333	20.7088	64.1421	0	64.1421	29	26	0.3	#N/A	4.9	#N/A	139	#N/A	100	24	9	0.85	#N/A	9.4	#N/A	118	136	Yellow	Clear	1.02	8	Negative	Negative	Negative
110	33	Female	110	49.8952	60	305.556	116.717	450	No	Negative	8.09	8	30.4711	39.7662	0	0.52	1.86	8.09	4.43	2.64	3.18844	49.6024	52.7909	8.79646	61.5873	17	31	0.2	52	5.1	#N/A	141	4.1	100	21	14	0.54	52	8.8	#N/A	124	143	Yellow	Clear	1.03	5.5	Trace	Negative	Negative
241	45	Male	169	76.6571	69	354.967	111.148	600	Yes	Negative	6.25	8	33.5417	40.6575	0	6.25	6.02	5.11	3.25	1.84	36.0581	26.0488	62.1069	0	62.1069	15	22	0.3	200	8.3	#N/A	139	5.2	103	25	19	0.91	200	9.5	#N/A	106	#N/A	Yellow	Clear	1.012	6.5	Trace	Trace	Negative
132	41	Male	156	70.7604	69	327.662	104.619	600	No	Negative	16.86	8	39.4095	40.9696	0	16.86	8.98	3.68	1.35	0.67	38.1887	8.88819	47.0768	5.92524	53.0021	11	15	0.2	58	4.9	#N/A	147	4.2	102	27	13	0.93	58	9.3	#N/A	102	117	Yellow	Clear	1.015	6	Negative	Negative	Negative
236	42	Female	142	64.4101	63	357.773	149.038	600	Yes	Negative	6.49	8	34.4785	41.0324	0	5.21	5.07	6.49	3.58	1.97	9.1222	49.0668	58.189	15.7674	73.9564	17	13	0.3	366	9.4	#N/A	133	4.4	94	22	9	0.5	366	9.7	#N/A	#N/A	#N/A	Yellow	Clear	1.03	6	2+	3+	Negative
312	30	Female	106.4	48.2622	66	244.261	125.348	600	No	Negative	6.41	8	25.4691	43.198	0	0	0	6.41	4.8	3.23	0	20.663	20.663	19.4354	40.0983	14	18	0.4	88	5.7	117	138	3.6	104	21	8	0.5	88	8.9	13	130	150	Orange	Ex. Turbid	1.025	5.5	Negative	Normal	Negative
152	44	Female	133	60.3278	63	335.097	#N/A	600	No	Negative	17.1571	8	46.2467	47.2619	0	17.1571	10.4254	5.60201	1.69997	0.577807	26.3151	31.7398	58.0549	5.0764	63.1313	24	33	0.3	#N/A	#N/A	#N/A	#N/A	#N/A	#N/A	#N/A	#N/A	#N/A	#N/A	#N/A	#N/A	#N/A	#N/A	#N/A	#N/A	#N/A	#N/A	#N/A	#N/A	#N/A
209	28	Male	158	71.6676	67	351.971	161.569	600	No	Negative	8.54	8	42.0363	47.6975	0	8.54	5.93	6.95	4.76	1.85	10.6952	8.9803	19.6755	0	19.6755	10	15	0.2	79	5.1	#N/A	139	4.4	100	25	9	0.69	79	9.8	#N/A	129	149	Yellow	Clear	1.01	7	Negative	Negative	Negative
253	29	Male	145	65.7709	70	295.918	155.995	600	No	Negative	7.16	8	39.9356	49.1261	0	7.16	6.56	6.53	3.93	2.37	21.4634	75.2108	96.6742	20.2248	116.899	62	47	0.5	107	5.4	#N/A	142	4.6	99	22	6	0.65	107	9.7	#N/A	131	#N/A	Yellow	Clear	1.023	6	Trace	Negative	Trace
127	38	Female	140	63.5029	63	352.734	103.335	600	No	Negative	6.57	6	24.5288	50.3048	0	6.57	5.24	3.44	3.37	0	10.9298	11.6974	22.6272	11.4395	34.0667	28	22	0.2	93	4.8	#N/A	141	3.7	103	25	11	0.74	93	9.2	#N/A	102	118	Yellow	Clear	1.01	6.5	Negative	Negative	Negative
304	69	Female	183.5	83.2342	61	493.147	116.277	600	No	Negative	10.3	8	45.851	51.3649	0	10.3	9.09	6.71	3.67	1.81	43.148	14.2374	57.3854	7.82877	65.2142	12	21	0.4	101	5.8	120	137	4.2	102	22	7	0.6	101	9.3	13	107	123	Yellow	Clear	1.015	6	Negative	Negative	Negative
229	54	Male	101	45.8128	61	271.432	79.3056	600	No	Negative	5.21	8	23.641	52.6807	0	5.21	4.4	2.33	2.65	2.12	5.27004	9.824	15.094	9.5166	24.6106	13	11	0.3	89	5.4	#N/A	136	4.6	102	23	13	0.69	89	9	#N/A	124	143	Yellow	Clear	1.02	5.5	Negative	Negative	Negative
153	21	Male	160	72.5748	64	390.625	168.943	600	No	Negative	9.32201	8	42.8953	53.0397	0	5.6282	4.07073	9.32201	5.11162	2.95153	22.3991	7.9831	30.3822	0	30.3822	25	16	0.2	#N/A	5.3	#N/A	142	#N/A	105	20	15	0.71	#N/A	8.8	#N/A	134	155	Yellow	Clear	1.028	5.5	Negative	Negative	Negative
301	54	Male	123.6	56.064	68.5	263.413	#N/A	600	No	Positive	8.75	8	38.2412	54.9241	0	4.78	8.75	5.45	3.48	2.9	30.8941	32.4741	63.3682	0	63.3682	27	72	0.9	93	4.9	#N/A	#N/A	#N/A	#N/A	#N/A	#N/A	#N/A	#N/A	#N/A	#N/A	#N/A	#N/A	#N/A	#N/A	#N/A	#N/A	#N/A	#N/A	#N/A
141	48	Female	151	68.4924	64	368.652	130.509	600	Yes	Negative	14.37	8	52.5927	56.784	0	14.37	9.42	9.81	2.3	1.82	35.0231	16.9181	51.9412	6.94258	58.8838	32	24	0.5	353	12.9	#N/A	135	4.2	92	24	13	0.57	353	9.6	#N/A	110	127	Yellow	Clear	1.03	5.5	Negative	2+	Negative
306	43	Male	153	69.3996	67.5	335.802	133.567	1200	Yes	Negative	17.33	8	55.7724	59.6805	0	6.27	17.33	7.8	4.2	1.56	64.3611	40.4796	104.841	30.4286	135.269	9	13	0.8	136	6.5	140	135	4	104	20	24	0.7	136	9.2	11	116	134	Colorless	Clear	1.012	5	Negative	Normal	Negative
221	46	Male	165	74.8427	70	336.735	122.139	900	Yes	Negative	12.84	8	51.4132	60.1488	0	9.11	12.84	7.05	3.78	2.4	63.0918	28.7782	91.87	0	91.87	38	34	0.3	128	6.8	#N/A	137	4.9	98	25	14	0.8	128	10.1	#N/A	111	#N/A	Yellow	Clear	1.021	5.5	Negative	Negative	Negative
126	35	Male	135	61.235	60	375	127.573	300	No	Negative	9.84	8	51.2545	60.3357	0	9.84	8.71	8.13	5.01	2.6	16.1713	36.9481	53.1194	5.04722	58.1667	15	19	0.3	71	5.9	#N/A	140	5.3	98	24	7	0.7	71	9.8	#N/A	122	141	Yellow	Clear	1.007	6.5	Negative	Negative	Negative
206	34	Male	140	63.5029	68	302.768	112.639	600	No	Negative	11.84	8	53.0368	61.6413	0.3	11.84	11.51	7.03	4.07	2.37	21.518	27.5855	49.1035	0	49.1035	33	25	0.6	93	5.5	#N/A	137	3.9	104	23	11	0.83	93	8.6	#N/A	115	133	Yellow	Clear	1.016	5.5	Negative	Negative	Negative
315	77	Female	151	68.4924	66	346.648	72.7732	600	No	Negative	14.24	8	59.7511	65.1066	0	14.24	14.03	8.18	3.73	1.94	32.2722	0	32.2722	0	32.2722	20	29	0.3	104	5.5	111	137	4.2	103	26	12	0.7	104	8.8	8	83	96	#N/A	#N/A	#N/A	#N/A	#N/A	#N/A	#N/A
305	65	Male	178.6	81.0116	68	386.246	93.7633	600	No	Negative	16.62	8	61.6828	68.4879	0	9.1	16.62	8.41	5.09	2.24	55	30.9921	85.9921	27.504	113.496	13	19	0.3	87	5.4	108	141	3.9	107	24	11	0.9	87	8.9	10	89	103	Yellow	Clear	1.029	6	1+	Normal	Negative
201	39	Female	129	58.5134	64	314.941	116.282	600	No	Negative	7.82	8	33.8739	72.2897	0	0	0.48	5.83	7.82	5.94	0	20.114	20.114	0	20.114	32	39	0.3	81	5.4	#N/A	141	4.1	108	24	7	0.6	81	8.9	#N/A	115	133	Yellow	Clear	1.013	6.5	Trace	Negative	Negative
307	51	Female	151.3	68.6285	51	581.699	120.179	600	No	Negative	20.72	8	64.4077	73.3213	0	20.72	13.46	8.01	3.18	2.6	95.254	37.2722	132.526	36.1429	168.669	13	12	0.2	88	5.7	117	140	3.9	106	24	6	0.6	88	9.1	10	106	122	Colorless	Clear	1.003	6.5	Negative	Normal	Negative
120	22	Male	124	56.2455	63	312.421	111.06	300	No	Negative	19.5	8	69.5538	79.2989	3.04	19.5	13.49	8.85	4.45	2.83	56.9953	84.5249	141.52	0	141.52	58	29	0.6	62	5.7	#N/A	141	4.4	102	20	18	0.83	62	9.7	#N/A	125	144	Yellow	Clear	1.03	6	Negative	Negative	Trace
240	32	Male	132	59.8742	70	269.388	79.479	600	No	Negative	19.1	8	68.7397	80.7039	0	19.1	13.59	8.71	4.86	3.13	29.18	24.2673	53.4473	0	53.4473	11	15	0.6	92	5.3	#N/A	139	4.6	100	22	7	1.13	92	9.5	#N/A	89	#N/A	Yellow	Clear	1.01	6	Negative	Negative	Negative
303	25	Female	148.7	67.4492	60.4	407.603	228.929	600	No	Negative	14.16	8	64.3494	80.8675	0	5.83	14.16	9.78	7.3	3.87	49.1189	87.492	136.611	0	136.611	26	26	0.3	73	5	97	138	4.2	104	25	8	0.4	73	9	9	#N/A	#N/A	Yellow	Cloudy	1.019	5	Negative	Negative	Negative
308	17	Female	92.8	42.0934	56.3	292.773	152.808	600	No	Negative	13.56	8	66.4408	82.7082	0	0.94	12.56	13.56	7.92	4.52	55.0647	56.5855	111.65	0	111.65	16	25	0.3	98	4.6	#N/A	135	4	103	21	7	0.4	98	8.7	11	#N/A	#N/A	Colorless	Clear	1.005	6	Negative	Normal	Negative
156	32	Male	194	87.9969	63	488.788	167.083	600	No	Negative	14.4006	8	74.1056	94.5317	2.33907	14.0451	14.4006	9.77971	7.04304	4.31337	61.6795	40.8265	102.506	17.432	119.938	81	32	0.2	99	5.9	#N/A	142	4.5	102	25	13	0.79	99	9.5	#N/A	#N/A	#N/A	Yellow	Clear	1.024	5.5	Negative	Negative	Negative
309	77	Female	117.1	53.1157	61.5	309.604	39.5047	600	Yes	Negative	19.3375	8	73.4433	106.027	0	0	0.530181	19.3375	13.6061	7.66183	0	11.9441	11.9441	0	11.9441	44	53	0.2	#N/A	#N/A	#N/A	133	4	101	22	21	1	176	8.7	10	54	63	Light Yellow	Clear	1.012	5.5	Negative	Normal	Negative
311	38	Male	137.6	62.4143	60	382.222	176.84	600	No	Negative	12.96	8	58.5602	113.838	0.49	2.02	7.59	12.96	5.89	8.13	41.3866	31.6278	73.0144	64.7176	137.732	40	87	3.9	103	5.4	108	127	3.9	101	15	9	0.5	103	8.3	11	137	159	Orange	Clear	1.029	6	1+	Normal	Negative
149	61	Female	125	56.699	60	347.222	58.1096	600	Yes	Negative	23.78	8	91.3794	118.193	0.68	8.99	23.78	12.95	8.18	5.72	27.1384	18.4384	45.5769	11.3539	56.9308	14	12	0.2	517	13	#N/A	133	4.2	90	24	19	0.91	517	9.2	#N/A	68	79	Yellow	Clear	1.03	6	1+	3+	Negative
259	53	Female	88	39.9161	58	261.593	35.3424	600	No	Negative	28.76	8	114.369	123.148	0	28.76	21.33	18.99	7.24	3.65	21.4792	16.084	37.5632	0	37.5632	15	22	0.4	92	5.8	#N/A	143	4	103	23	19	1.16	92	10	#N/A	56	#N/A	Yellow	Clear	1.016	5.5	2+	Negative	Negative
257	38	Male	166	75.2963	66	381.084	128.518	600	No	Negative	6.83	8	36.5288	127.534	0	0.88	2.27	6.28	6.83	6.04	28.1351	37.3335	65.4686	143.899	209.368	875	319	5.7	90	5.3	#N/A	139	4.3	104	24	9	0.83	90	9.3	#N/A	115	#N/A	Yellow	Clear	1.021	7	Negative	Negative	Negative
183	28	Female	127	57.6062	60	352.778	112.012	600	No	Negative	15.5658	8	91.0017	136.151	2.54392	9.9753	13.8482	15.5658	10.1225	8.07208	4.99087	57.2639	62.2548	39.5009	101.756	12	23	1.2	92	5.5	#N/A	138	4.5	104	23	12	0.68	92	9.3	#N/A	#N/A	#N/A	Yellow	Clear	1.02	5.5	Negative	Negative	Trace
[truncated: 14 more columns]
